# Supplementary material for: Strategies to expand corporate autonomy by the tobacco, alcohol and sugar-sweetened beverage industry: a scoping review of reviews
Source: Global Health. 2022 Feb 14;18:17. doi: 10.1186/s12992-022-00811-x (PMC8845406; doi:10.1186/s12992-022-00811-x)
Supplement: Supplementary file 1 — Additional file 1. Extraction Table. [file 12992_2022_811_MOESM1_ESM.xlsx]

## Sheet: Sheet 1 - review_161238_2021090
Title	Authors	Industry	Publication year	Review type	Tactic: Creating a positve image	Tactic: Challenging science	Tactic: Mounting legal challenges	Tactic: Influencing government policymaking and implement.	Tactic: Manipulating markets	Anticipating future scenarios
The vector of the tobacco epidemic: tobacco industry practices in low and middle-income countries	Sungkyu Lee, Pamela M. Ling, and Stanton A. Glantz	Tobacco industry	2012	Systematic Review	CSR and Offering voluntary self-regulation "As in high-income countries [51-54], low and middle-income country political activity has been key to protecting the TTCs’ interests by producing a favorable policy environment that would allow them to maximize their profits by limiting marketing restrictions and taxes, maintaining the social acceptability of tobacco use, and preventing or countering to…	Shaping the evidence-based: 1) Industry funding; 2) Recruiting and co-opting researchers/scientists and/or physicians Hiding industry role in research "To slow acceptance of the scientific evidence on the dangers of SHS that were driving legislation and regulation around the world, the TTCs secretly recruited scientists and physicians from around the world and funded research without publicly dis…		Lobbying "As in high-income countries [51-54], low and middle-income country political activity has been key to protecting the TTCs’ interests by producing a favorable policy environment that would allow them to maximize their profits by limiting marketing restrictions and taxes, maintaining the social acceptability of tobacco use, and preventing or countering tobacco-control efforts. The TTCs wo…	Illicit trade and smuggling "Smuggling has also been an important component of the tobacco industry’s global market expansion. The TTCs’ initially used smuggling as a way of circumventing restricted access to closed markets. For example, in Malawi and Uganda, where cigarette imports were not permitted, contraband was the only route for BAT to enter these markets [42]. Since the 1980s, BAT has use…	Expanding into emerging markets: Direct investment in foreign markets; Acquisition of local companies "The TTCs have used direct investment and smuggling [31,32] to gain a foothold in new markets. In countries where governments welcomed foreign investment and treated the tobacco industry as a source of economic development, the TTCs used direct investment in the form of joint venture agreements o…
Explaining resistance to regulatory interventions to prevent obesity and improve nutrition: A case-study of a sugar-sweetened beverages tax in Australia	Sainsbury, Emma; Magnusson, Roger; Thow, Anne-Marie; Colagiuri, Stephen	SSB industry	2020	Systematic Review	CSR and Offering voluntary self-regulation "Industry representatives have reiterated their commitment to combating obesity through measures including sponsoring children's sporting programs, providing nutrition and physical activity information and implementing voluntary self-regulatory codes on advertising to children. These initiatives, considered acts of corporate social responsibility, are de…			Intimidation, incentives & bribery: "Both the AFGC and Coca-Cola have made donations to political parties: Coca-Cola donated AUD $55,000 to the ALP and the Coalition during the 2013-14 financial year." Lobbying: Coalition & constituency building "The beverage and sugar industry has united with the National Farmers' Federation to oppose an SSB tax on economic grounds, claiming it will jeopardise j…	Undermining tax policies: "Manufacturers may absorb the levy rather than passing it on as a price-increase to the consumer (under shifting), some may increase the retail price by an amount greater than the tax (over shifting) or may distribute the price increase evenly across a range of taxed and non-taxed products. An investigation of the one cent per fluid ounce SSB tax in Berkeley, California …
Vested Interests in Addiction Research and Policy The influence of industry actions on the availability of alcoholic beverages in the African region	Babor, Thomas F.; Robaina, Katherine; Jernigan, David	Alcohol industry	2015	Narrative Review	Offering voluntary self-regulation "[International Center for Alcohol Policies in Africa (ICAP)] has published 'Self-Regulation and Alcohol: A Toolkit for Emerging Markets and the Developing World', which provides a 'model code of practice' for the marketing and promotion of alcoholic beverages. ... In Rwanda, ICAP worked closely with local producers to build consensus aobut the need for self-reg…	Shaping the evidence-base: by commissioning, writing, and promoting industry favorable research and reports: "An ARA-commissioned report concluded that: (a) advertising is not linked to consumption, (b) advertising bans would be ineffective, (c) the alcohol industry contributes much to South Africa's economy and (d) alcohol-related problems are primarily the fault of the informal market."		Lobbying: "[The Botswana Alcohol Industry Association] conducts a variety of activities, ranging from lobbying members of the Executive and the legislature, House of Chiefs and District Councils to running large educational campaigns." Developing and promoting alternative solutions: "The Botswana Alcohol Industry Association (BAIA), established following the introduction of a new alcohol tax in 2…
Tobacco industry globalization and global health governance: towards an interdisciplinary research agenda	Lee, Kelley; Eckhardt, Jappe; Holden, Chris	Tobacco industry	2016	Literature Review	Targeted marketing “Knight and Chapman (2004b) examine how TTCs used the themes of music, entertainment, adventure, sport, glamour and independence ‘to construct a tobacco culture’ among young Asians.”		Use/threat of litigation “Gilmore et al. (2015) summarize how ‘industry systematically flaunts existing tobacco control legislation’, and uses ‘domestic litigation and international arbitration to bully LMICs’.”	Lobbyign via the use of third parties: “During negotiations, the industry secured membership on national delegations (Assunta and Chapman, 2006; Jin, 2014), sought to undermine WHO (WHO, 2000), and lobbied delegates (Otanez et al., 2009). Assunta (2012) discusses how the industry-funded International Tobacco Growers Association mobilized farmers to influence Conference of the Parties (COP4) negot…	Illicit trade and smuggling: “The illicit trade is also described as part of TTC strategies, with complicity in large-scale cigarette smuggling extending into Eastern Europe (Gilmore and McKee, 2004a; Skafida et al., 2014), Asia (Lee et al., 2004; Lee and Collin, 2006; Lee et al., 2008), Africa (LeGresley et al., 2008) and the Middle East (Nakkash and Lee, 2008). Smuggling circumvented import ban…
Defining the commercial determinants of health: a systematic review	Cassandra de Lacy-Vawdon and Charles Livingstone	Multiple industries	2020	Systematic Review	"CSR to enhance credibility and public perception - alcohol, tobacco" Creating "healthier" products: "Others allege that product reformulation has often been used as a regulation avoidance tactic" [alcohol & tobacco]			Lobbying directly from industry - [tobacco & alcohol]. Use of third parties (e.g. think tanks and front groups) - [tobacco & alcohol]. No quotes
An overview of the commercial determinants of health	Melissa Mialon	Multiple industries	2020	Overview with methods section				Policy Capture - Capture different branches of government. Alcohol - "It has been argued that corporations not only use these political practices; they often capture different branches of governments" "Some aspects of the Public Health Responsibility Deal in the United Kingdom, a public private initiative that aims to improve public health, have been described in the literature as examples of pol…		Exapnding into emerging markets - Transnationals, in particular, control their markets in many countries, some markets being saturated, and others, in low- and middle-income countries, emerging [All]
Differential exposure to, and potential impact of, unhealthy advertising to children by socio-economic and ethnic groups:A systematic review of the evidence	Kathryn Backholer, Adyya Gupta, Christina Zorbas, Rebecca Bennett, Oliver Huse, Alexandra Chung, Anna Isaacs, Gabby Golds, Bridget Kelly, Anna Peeters	Multiple industries	2021	Systematic Review	Targeted marketing - In another study, mixed findings were found, with adolescents whose parents had high-school education or less, reporting that they had seen or heard sugar sweetened beverage advertisements (across any medium)once or more times daily compared with adolescents whose parents were college graduates (OR = 2_x0001_2, 95% CI ,1.04-4.7), but no differences were reported between adole…			Lobbying via the use of third parties: "Of the 140,754 letters received by mail/hand-delievered, only 28 were, in effect, a contribution. Of the 1020 participations received by email, 301 were in effect contributions. ... Printed forms were used by the TI and supporters to contest the new regulations. These forms contained instructions on how to be filled in. Despite the theme not directly correl…
Tobacco industry strategies to prevent a ban on the display of tobacco products and changes to health warning labels on the packaging in Brazil	Oliveira da Silva, Andre Luiz; Grilo, Graziele; Castello Branco, Patricia Aleksitch; Messeder Sebrao Fernandes, Ana Marcia; Duarte Albertassi, Patricia Goncalves; Moreira, Josino Costa	Tobacco industry	2020	Qualitative evidence synthesis		Shaping the evidence-based: Industry funding: "The same study conducted by the Getulio Vargas Foundation (FGV) in 2011 to dispute the additive ban, funded by the TI and groups linked to it, concluded that a ban on the display of tobacco products at the POS would increase illicit trade, unemployment and criminal activity, and would result in tax revenue losses; therefore, it would nto result in an…		Influencing voters and the general public: "The TI paid a series of advertisements targeting tobacco growers, small business owners and the general population to spread the idea that the measures proposed by CP 117/2010 would increase illicit trade, negatively affect small business and farmers, affect the product information directed to consumers, and interfere in the consumers' freedom of choice…
Barriers to Tobacco Control in China:A Narrative Review	Wancong Leng and Rui Mu	Tobacco industry	2020	Narrative Review				Lobbying - "A study from China demonstrates that the Hongta Group’s obstacles to tobacco policies ’implementation are mainly reflected in its development strategy [38]. First, the Hongta Group“persuaded” the Yunnan provincial government to introduce policies that would benefit the development of tobacco companies."
Market strategies used by processed food manufacturers to increase and consolidate their power: a systematic review and document analysis	Benjamin Wood Owain Williams Vijaya Nagarajan Gary Sacks	SSB industry	2021	Systematic Review					Manipulating cost: Pricing strategies: "The European Commission made the decision to address certain trading practices used by TCCC (the coca cola company) to control distribution channels in an anti-competitive manner, which included forcing a number of distributors to deny access to TCCC’s rivals and using financial incentives to reserve a certain part of retail shelf space dedicated to carbona…	Expanding into emerging markets: Direct investment in foreign markets and acquisition of local companies: Direct investment in foreign markets through acquisition of foreign food manufacturing firms; Substantial investments in locally acquired firms to penetrate emerging markets via boosting production and marketing capabilities
Corporate power and the international trade regime preventing progressive policy action on non-communicable diseases: a realist review	Penelope Milsom, Richard Smith, Phillip Baker, and Helen Walls	Multiple industries	2021	Realist Review			Using trade agreements to challenge national policies (tobacco and alcohol)- "While THCCs cannot themselves bring claims against governments at WTO for violating international trade obligations, there is evidence that corporations use international trade-related legal threats in an attempt to force involuntary public health policy non- decisions and prevent policy transfer regionally or globally,…	Lobbying for favorable trade agreements (All three) - "For example, during China’s WTO accession negotiations British American Tobacco (BAT) intensively lobbied the UK, EU and US officials to petition for among other things, lower tariffs on tobacco products and no restrictions on tobacco advertising (Holden et al., 2010). The alcohol industry has similarly lobbied for favourable trade arrangemen…	Economic framing - Highlighting economic importance (tobacco) - "Industry has widely used generic economic arguments that THCCs are vital for revenue and job creation (Gilmore et al., 2015). THCCs have also applied specifically trade-focused econom- ic framing to argue against progressive tobacco policy including in New Zealand (Kelsey, 2017), Australia and the UK (Crosbie et al., 2018; Mackenzie…
Alcoholic Beverage Advertising: An Integrative Interdisciplinary Review	Roxanne Hovland	Alcohol industry	2015	Literature Review				Intimidation, incentives & bribery "Third, the alcohol industry funds think tanks, pseudo-research, and front groups and these activities and their products potentially mislead the public and decision-makers by devaluing effective alcohol policies and promoting less effective alternatives (Babor, Miller, & Edwards, 2010; Babor and Robaina, 2013; Babor, Robaina, & Jernigan, 2015; Brown, 2014, 2015…
Reducing Harm Through Evidence-Based Alcohol Policies: Challenges and Options	Norman Giesbrecht, Linda M. Bosma, Emilene Reisdorfer	Alcohol industry	2019	Narrative Review	CSR " The alcohol industry's “corporate social responsibility” campaigns have been more effective at improving brand loyalty and industry reputation than achieving public health outcomes (Mart, 2013). These campaigns strengthen the industry's commercial interests, while failing to reduce harmful alcohol use (Babor et al., 2018)."	Shaping the evidence-based: Industry funding "Third, the alcohol industry funds think tanks, pseudo-research, and front groups and these activities and their products potentially mislead the public and decision-makers by devaluing effective alcohol policies and promoting less effective alternatives (Babor, Miller, & Edwards, 2010; Babor and Robaina, 2013; Babor, Robaina, & Jernigan, 2015; Brown, …
Preemption in tobacco control: A framework for other areas of public health	Crosbie, Eric; Schmidt, Laura A.	Tobacco industry	2020	Literature Review			Preemption: "Fearing the growing momentum of local-level progress in tobacco control, companies have threatened local governments with state preemption to deter diffusion to other localities. ... When the threats failed, tobacco companies sued to secure court rulings that preemption existed when it was unclear or to enforce preemptive laws that had already been passed."	Lobbying: Use of third parties: "Because of tobacco companies' declining credibility in the 1980s and 1990s, front groups supported and promoted preemptive state tobacco control laws." Lobbying: "Tobacco companies lobbied policymakers to introduce (or sponsor) new preemptive tobacco control legislation or to attach amendments or preemption clauses to already existing bills." Intimidation, incenti…
A Systematic Review of Tobacco Industry Tactics in Southeast Asia: Lessons for Other Low- And Middle Income Regions	Gianna Gayle Herrera Amul; Grace Ping Ping Tan; Yvette van der Eijk	Tobacco industry	2021	Systematic Review	CSR "TTCs set up anti-smuggling corporate social responsibility (CSR) initiatives to counter tobacco taxes in Southeast Asia, in the form of training and assistance to governments in anti-smuggling raids,45,64,68,76,77,80,93-95 contributions to national and international anti-smuggling agencies including Interpol,45,64,70,77,81,93 and partnerships with governments, trade and industry ministries, …	Shaping the evidence-based: Recruiting and co-opting researchers/scientists and/or physicians "TTCs also used researchers in Southeast Asia to substantiate their lobby, particularly against smokefree legislation and tobacco taxes (Table 3). TTCs launched initiatives like the International Environmental Tobacco Smoke Consultants Program (1989-1999) and the Asian Regional Tobacco Industry Science T…	Use/threat of litigation (to open up new markets) "Thailand, which had a government-owned tobacco monopoly (Thailand Tobacco Monopoly (TTM)) since 1939, was resistant to TTCs.53 TTCs responded with litigation against Thailand and lobbying through an industry alliance (US Cigarette Export Association) with the US Trade Representative, Thailand’s Ministry of Finance and Ministry of Commerce, pro-en…	Lobbying: Coalition & constituency building - "The industry formed alliances to strengthen their lobby,47,52,66,72,73 which typically consisted of TTCs and domestic tobacco companies, the media, tobacco farmers, local governments, ministries, and influential locals." Lobbying: Use of third parties- Example 1: "In 2009, industry front groups lobbied against a proposed clause in the Indonesian Nati…	Illicit trade and smuggling: "BAT engaged in illicit trade operations while negotiating a joint venture with Vinataba, Vietnam’s state-owned tobacco industry, to create local demand and leverage access to the market after Vietnam’s import ban on cigarettes in 1990." Economic framing - Highlighting economic importance: "Tobacco industry front groups and alliances argued that the industry contribut…	Exapnding into emerging markets- "TTCs British American Tobacco (BAT), Imperial Tobacco, Philip Morris International (PMI) and Japan Tobacco International (JTI) started aggressively pursuing new Southeast Asian markets in the 1980s and 1990s, after tobacco consumption started dropping in HICs." Monitoring and discrediting public health proponents: "In Indonesia, TTCs set up a billboard with the n…
Implementation of the World Health Organization Framework Convention on Tobacco Control in China: An arduous and long-term task	Dan Xiao, Chun-Xue Bai Zheng-Ming Chen Chen Wang	Tobacco industry	2015	Narrative Review				Intimidation, incentives & bribery : "For example, Coca-Cola has funded programmes with the Mexican Federation of Diabetes and Funsalud, which subsequently stopped advocating for health system reform."	Economic framing - Highlighting economic importance "STMA/CNTC also interferes with the political and legislative processes of tobacco control by exaggerating the economic importance of the industry"
Ultra-Processed Profits: The Political Economy of Countering the Global Spread of Ultra-Processed Foods - A Synthesis Review on the Market and Political Practices of Transnational Food Corporations and Strategic Public Health Responses	Moodie, R.; Bennett, E.; Kwong, E. J. L.; Santos, T. M.; Pratiwi, L.; Williams, J.; Baker, P.	SSB industry	2021	Literature Review	CSR "The Chinese tobacco industry is engaging in its own brand of large-scale corporate social responsibility (a euphemism for ingratiating the industry in the eyes of decision makers)."	Shaping the evidence-based: Recruiting and co-opting researchers/scientists and/or physicians: "Big Food also infiltrates and distracts the public health community by poaching advocates to work for industry-funded research groups, such as the Coca-Cola-funded Global Energy Balance Network."
Pro-tobacco marketing and anti-tobacco campaigns aimed at vulnerable populations: A review of the literature	Tess Boley Cruz, Shyanika W. Rose, Brianna A. Lienemann, M. Justin Byron, Helen I. Meissner, Lourdes Baezconde-Garbanati, Li-Ling Huang, Dana M. Carroll, Claradina Soto, and Jennifer B. Unger	Tobacco industry	2019	Literature Review	Targeted marketing "Several analyses describe the tobacco industry’s history of targeting AAs with menthol cigarette marketing and donations to AA leadership organizations to improve its reputation in these communities9-14. Menthol cigarettes were marketed to AAs using culturally targeted messaging and images, implying potential healthful effects of menthol, building on cultural perceptions of mi…
Industry self-regulation of alcohol marketing: a systematic review of content and exposure research	Jonathan K Noel, Thomas F Babor, Katherine Robaina	Alcohol industry	2017	Systematic Review	Targeted marketing "Outdoor alcohol advertising near schools may use youth-oriented content, including cartoons and animals 58, and an evaluation of alcohol advertising in Ireland found that 62% of advertisements were appealing to teens, with descriptors such as ‘funny’, ‘clever’, ‘cheap’ and ‘attractive’ often used 59. Youth appeal has also been documented in advertisements collected in Denmark,…
Implementation of the WHO Framework Convention on Tobacco Control in mainland China	Jun Lv Meng Su Zhiheng Hong Ting Zhang Xuemei Huang Bo Wang Liming Li	Tobacco industry	2011	Literature Review	CSR "In addition to corporate image advertisements, brand extension advertisements and related sports events, film and TV programmes with tobacco brands through sponsorship or title sponsorship, tobacco companies frequently appear in the mass media by way of donating to the public welfare, thus gaining increasing influence." "The first choice of these tobacco companies is to donate money to suppo…	Shaping the evidence-based: Industry funding "In 2001, the STMA set up a team to research countermeasures against the FCTC and allocated special funds for relevant research" Shaping the evidence-based: Commissioning, writing, and promoting industry favorable research and reports "The STMA also reports that ‘lowering the tar to reduce the risk from smoking’is a goal of the tobacco industry, but sc…			Undermining tax policies - absorbing tax increases "This indicates that tobacco companies have absorbed the tax adjustment, bearing the burden of the increased tax. The increased tax rate has little impact on the retail price of cigarettes and thus has no impact on consumers."
Extent of alcohol prohibition in civil policy in Muslim majority countries: the impact of globalization	Basma Al-Ansari Anne-Marie Thow Carolyn A. Day Katherine M. Conigrave	Alcohol industry	2015	Literature Review	Targeted marketing- "To enhance brand awareness, young people or even children are targeted [53,54]. For instance, school bags and accessories were distributed to young children in a primary school in Malaysia by a well-known alcohol company as a contribution for better education"			Policy Capture - helping governments develop legislation and policy "Accordingly, the draft national alcohol policies of four African countries, Uganda, Lesotho, Botswana and Malawi, were each written with the help of SAB Miller and the International Centre for Alcohol Policies, a body established with Industry funding [50]."	illicit trade and smuggling: framing underground market Example: Liquor companies may also emphasize and exaggerate the presence of black market trade and the under-cover circulation of alcohol in the country. This argument is then used to oppose the limitation of legal alcohol supply
The US Cigarette Industry: An Economic and Marketing Perspective	Levy, David T.; Chaloupka, Frank; Lindblom, Eric N.; Sweanor, David T.; O'Connor, Richard J.; Shang, Ce; Borland, Ron	Tobacco industry	2019	Narrative Review					Manipulating cost: Pricing strategies: "Cigarette manufacturers engage in price discrimination through offering coupons that more price-sensitive consumers use to reduce price, price promotions and discounts in low income areas, and lower per-pack prices when purchased in cartons instead of individual packs."
Tobacco and alcohol sponsorship of sporting events provide insights about how food and beverage sponsorship may affect children's health	Kelly, Bridget; Baur, Louise A.; Bauman, Adrian E.; King, Lesley	SSB industry	2011	Literature Review	CSR: "More broadly, Coca-Cola contributed US$9 million in 2008 to their 'Active Health Living' program, which includes the sponsorship of more than 150 physical activity programs spanning 100 countries." "PepsiCo has also had sponsorship agreements with schools, including the Share the Joy with Music campaign, which offered music equipment in exchange for Pepsi purchase coupons [23]. As part of t…
New media and tobacco control	Becky Freeman	Tobacco industry	2012	Literature Review				Influencing voters and the general public: "Since 2009, Philip Morris International has launched a series of websites attacking and questioning the validity of tobacco control polices Example: The latest site, launched by Philip Morris in Australia, is a portal to combat outdoor smoking bans, tax increases and plain packaging and features interactive tools for users to contact their Member of Par…	Manipulating cost: "The products sold on these sites are often less expensive than at retail outlets and buyers may not be compelled to pay the local taxes."
Literature review and summary of perceptions, attitudes, beliefs, and marketing of potentially reduced exposure products: Communication implications	Pederson, Linda L.; Nelson, David E	Tobacco industry	2007	Literature Review	Creating 'healthier products' - Producing harm reduction products: "PREPs are marketed and advertised with claims that they are less harmful or less addictive than conventional tobacco products, and claims have been made about reductions in cancer-causing agents and nitrosamines."
Alcohol industry involvement in science: A systematic review of the perspectives of the alcohol research community	JIM MCCAMBRIDGE, MELISSA MIALON	Alcohol industry	2018	Systematic Review		Shaping the evidence-based: Industry funding - He[the chief executive]said the company did not want problems with binge drinking to lead governments to place higher taxes on its products and thus eat into revenues. The UCD[an Irish university]research funding is thus the perfect example of“enlightened self-interest” Shaping the evidence-based: Industry funding via third parties - "Industry actors…
Alcohol industry corporate social responsibility initiatives and harmful drinking: a systematic review	Melissa Mialon, Jim McCambridge	Alcohol industry	2018	Systematic Review	CSR "Several studies examined the political uses of CSR, and the extent to which they furthered the strategic goals of industry actors, with implications for harmful drinking. Yoon and Lam5provided a good illustration of a company’s use of CSR for economic and political purposes. SABMiller’s sustainable development initiatives in Africa were explicitly linked by the company to their business inte…	Shaping the evidence-base: Industry funding through third parties: "The International Center for AlcoholPolicies (ICAP) was also involved in research and policy activities in LMICs" Shaping the evidence base: 1) commissioning, writing and promoting industry favorable research and reports; 2) Recruiting and co-opting researchers/scientists and/or physicians: "Support of research/researchers and di…		Lobbying: Use of third parties "Jernigan reported on the extensive efforts made by ICAP to oppose alcohol policies motivated by public health considerations;29‘Much of the ICAP’s activities have focused on countering the influence of the WHO[...]. [ICAP]provided model national and global alcohol policies based on the least effective strategies, and offered technical assistance in how to adopt and…
Global Health Governance and the Commercial Sector: A Documentary Analysis of Tobacco Company Strategies to Influence the WHO Framework Convention on Tobacco Control	Heide Weishaar Jeff Collin Katherine Smith Thilo Gruning Sema Mandal Anna Gilmore	Tobacco industry	2012	Literature Review	CSR "These aims were promoted via diverse CSR initiatives, including a conference on eliminating child labour in tobacco-growing countries organized by BAT, ITGA, and the International Union of Food, Agricultural, Hotel, Restaurant, Catering, Tobacco and Allied Workers’ Associations (IUF)" Issue framing "BAT’s then-chairman, Martin Broughton, used a speech at the 1999 World Economic Forum to redi…	Shaping the evidence base: Recruiting and co-opting researchers/scientists and/or physicians "A key architect of this frame was Roger Bate, an economist of long-standing tobacco industry affiliation[51,52,53] and founder of the European Science and Environmental Forum (ESEF), a think-tank that the tobacco industry sought to establish as a ‘‘scare watchdog’’ [54] and use to raise debates about sci…	Use/threat of litigation Example: Internal PM correspondence shows that PM commissioned the law firm Beveridge and Diamond to ‘‘prepare a memorandum focusing on the potential trade policy implications of the Convention [assessing] recent Conventions in other arenas and identify[ing] instances where WTO or other trade principles created both jurisdictional and substantive conflicts’’	Lobbying - "Targeting national FCTC delegations and political actors Example: An analysis conducted for PM by Mongoven, Biscoe & Duchin (MBD), a consultancy firm with longstanding links to PM [16], adopted a classification by Porter et al. [106], categorising national governments’ position in relation to the FCTC as ‘‘lead states,’’ ‘‘supporting states,’’ ‘‘swing states,’’ and ‘‘veto or agenda we…	Economic framing - threat of economic loss "The tobacco industry adopted arguments predicting the FCTC would cause economic harm, including via lost wages for tobacco farmers, reduced employment opportunities (particularly in rural areas), and lost tobacco crop revenue."	Monitoring and discrediting public healht proponents - divide public health proponents on priorities Example: create tensions between LDCs [less-developed countries] and OECD countries and between public health [i.e. communicable diseases] and environment [including non-communicable diseases]’’ [56]. He argued that ‘‘we can divide our opponents and win’’ by showing them ‘‘where their alleged alli…
Does industry self-regulation protect young people from exposure to alcohol marketing? A review of compliance and complaint studies	Jonathan K. Noel & Thomas F. Babor	Alcohol industry	2017	Literature Review	Offering voluntary self regulation "Current complaint submission systems use non-standardized processes. Few complaints are upheld "In 2004 and 2005, 14 advertisements pre-determined to contain code violations by an expert panel were submitted to the AASB, and none were upheld [15]."
Public Health Surveillance Studies of Alcohol Industry Market and Political Strategies: A Systematic Review	Jim McCambridge, Rachel Coleman, Julie McEachern	Alcohol industry	2019	Systematic Review	CSR "CSR is implicated in political strategy when SAPROs promote policies preferred by industry actors when they are lobbying (Babor et al., 2015). CSR also contributes to market building efforts for Diageo in India (Esser & Jernigan, 2015). Such evidence indicates that there is a strong case for questioning the face validity of the claims made about CSR by industry actors."			Lobbying "CSR is implicated in political strategy when SAPROs promote policies preferred by industry actors when they are lobbying (Babor et al., 2015). CSR also contributes to market building efforts for Diageo in India (Esser & Jernigan, 2015). Such evidence indicates that there is a strong case for questioning the face validity of the claims made about CSR by industry actors."
Use (and Misuse) of the Responsible Drinking Message in Public Health and Alcohol Advertising: A Review	Barry, Adam E.; Goodson, Patricia	Alcohol industry	2010	Systematic Review	CSR: "Because of the alcohol industry's sales-drive nature, researchers have also raised concerns about brewers' use of a prevention strategy (i.e., "drink responsibly") for marketing purposes. ... brewer-sponsored responsible drinking campaigns constitute "soft-sell" versions of traditional public service announcements displaying elements of public service persuasion strategies, advertisements, …
Mind your "smoking manners": The tobacco industry tactics to normalize smoking in Japan	Kashiwabara, M.; Armada, F.	Tobacco industry	2013	Literature Review	CSR: "JTS's campaigns in this period included the donation of asthrays to public transport companies and local governments, the distribution of portable ashtrays to the public, and advertisements on television and in the print media, all of which aimed to promote 'proper smoking etiquette' smong smokers." Offering voluntary self regulations: "In 1998, Japanese tobacco companies introduced a volun…			Lobbying: Public-private partnership: "JT has promoted smoking manners not only through its own campaigns but also through local governments. For instance, JT has offered to establish and/or maintain outdoor smoking areas in cooperation with local governments - chiefly those implementing ordinances regulating smoking in streets."
E-Cigarettes: A Scientific Review	Rachel Grana, PhD, MPH; Neal Benowitz, MD; Stanton A. Glantz, PhD	Tobacco industry	2014	Literature Review	Creating 'healthier products' - Producing harm reduction products: "By 2013, the major tobacco companies had purchased or developed e-cigarette products (Table 3).There is no evidence that the cigarette companies are acquiring or producing e-cigarettes as part of a strategy to phase out regular cigarettes, even though some claim to want to participate in “harm reduction.” Lorillard CEO Murray Kes…
Public Health, Academic Medicine, and the Alcohol Industry's Corporate Social Responsibility Activities	Thomas F Babor, Katherine Robaina	Alcohol industry	2013	Literature Review	CSR and Offering voluntary self-regulation "A final area in which the alcohol industry activity overlaps with public health and academic medicine is in their CSR activities related to public policy. A web-based compendium compiled by ICAP55 lists 408 initiatives representing the efforts of 91 alcohol companies or organizations that the alcohol industry funded, wholly or in part. Most of the initi…	Shaping the evidence base: Industry funding "The alcohol industry has sponsored scientific research in 3 ways: (1) support for grant-making organizations that pool donations from major producers, (2) direct funding to academic researchers by SAPROs or producers, and (3) ongoing support of research centers and other scientific organizations." "In contrast to the literature on underage drinking and…
Political Economy Analysis for Tobacco Control in Low- and Middle-Income Countries	Jesse B Bump, Michael R Reich	Tobacco industry	2013	Literature Review			Use/threat of litigation (to open up new markets) "TTCs and the countries that support them have used trade disputes and trade liberalization to open new markets for their products (Shepherd 1985; Chaloupka and Laixuthai 1996; Dickinson 2000; Vateesatokit 2003; Lambert et al. 2004; Shaffer et al. 2005; Zeigler 2006; Lee et al. 2008). Typically, markets have been closed to tobacco imports to prote…		Illicit trade and smuggling "TTCs have typically blamed smuggling on criminals, but research and industry documents have conclusively shown that these companies have considered smuggling an important distribution channel and have incorporated responsibilities related to it in their management structures (Shepherd 1985; Joossens 1998; Yamey 2000; Campaign for Tobacco-Free Kids 2001a; Bialous and S…
What is known about tobacco industry efforts to influence tobacco tax? A systematic review of empirical studies	Katherine E Smith, Emily Savell, Anna B Gilmore	Tobacco industry	2012	Systematic Review			Use/threat of litigation (to challenge health policy) "Seven studies (all in the USA) reported industry efforts to mount legal or other official challenges to combat excise legislation"	Lobbying: Use of third parties "The tobacco industry’s use of front groups has already been well researched,72 73 and this review demonstrates the vast number of front groups it has been able to establish/use in tax debates, plus the apparently local, ‘grass- roots’ identities of many such groups (see names in box 3)." Influencing voters and the general public "Other tactics, such as mass media a…	Illicit trade and smuggling: framing "The industry argument to prevent tax increases (or secure reductions) most commonly identified in studies was the claim that tax increases lead to illicit trade. In some cases, this argument was expanded on with claims that increases would divert police attention away from other (more violent) crimes." Economic framing "The second most frequently identified a…
Reviews on sugar-sweetened beverage and body weight: Determinants of their quality and conclusions	José Massougbodji, Yann Le Bodo, Ramona Fratu, Philippe De Wals	SSB industry	2014	Systematic Review		Shaping the evidence base: Industry funding "However, industry-funded reviews were more likely to suggest that evidence supporting a causal relation between SSB consumption and weight gain was weak (mean position score = 1.78), whereas evidence was generally considered well-founded in other reviews (mean position score = 3.39; P ≤ 0.01)."
How Does the Tobacco Industry Attempt to Influence Marketing Regulations? A Systematic Review	Emily Savell Anna B. Gilmore Gary Fooks	Tobacco industry	2014	Systematic Review	Offering voluntary self-regulation "When faced with a ban on all direct and indirect advertising in Malaysia, the TI created a voluntary code entitled ‘Code for the Marketing of Cigarettes’"	Shaping the evidence base: Commissioning, writing, and promoting industry favorable research reports: "For example, in order to counter the EC directive banning tobacco advertising and sponsorship, the TI commissioned two ‘‘separate but complementary projects’’ through the Adam Smith Institute in London which were to argue against the ban in the ‘‘context of a host of proposals which progressivel…	Preemption "It was found to have been used when the TI was arguing against youth access restrictions [55,63,64,70], and in some cases more specifically against vending machines restrictions" Use/threat of litigation "legal rights of company (trademarks, intellectual property, constitutionally protected free speech (e.g. US First Amendment), international trade agreements)"	Lobbying - "There was also evidence that the TI lobby domestic political actors to represent their interests in other countries; for example in 1992 when plain packaging was proposed in Australia, the TI ‘‘approached the vice-consul (commercial) of the British Consul General in Sydney’’ in order to ask for assistance from the UK government in dealing with the Australian government" Lobbying use o…	Economic framing: threaten economic loss "regulation will cause economic/financial problems (for city, state, country or economic area (e.g. European Union)"
Reviews examining sugar-sweetened beverages and body weight: correlates of their quality and conclusions	José Massougbodji, Yann Le Bodo, Ramona Fratu, Philippe De Wals	SSB industry	2014	Systematic Review		Shaping the evidence base: Industry funding "Twenty reviews were identified: 5 meta-analyses, 3 qualitative systematic reviews, and 12 qualitative nonsystematic reviews. Four received funding from the food industry. Quality scores were neither correlated with the readers’ perception of conclusions nor with the source of funding. However, industry-funded reviews were more likely to suggest that ev…				Monitoring and discrediting public healht proponents: Preventing the emergence of, neutralising and/or discrediting potential opponents (individuals, organisations or coalitions)
How does the alcohol industry attempt to influence marketing regulations? A systematic review	Emily Savell Gary Fooks Anna B. Gilmore	Alcohol industry	2015	Systematic Review	CSR "Diageo’s Responsible Drinking Fund, which in 2009 claimed to have led or supported more than 130 prevention programmes in more than 40 countries, covering ‘education, public awareness, and responsible retail practices’" Offering voluntary self-regulation "Voluntary codes being developed and promoted by individual companies and by industry groups in the UK, Ireland, the Netherlands and transn…	Shaping the evidence base: Commissioning, writing, promoting industry favorable reserach and reports "The AI-funded International Center for Alcohol Policies (ICAP) has played a key part in such efforts: commissioning and publishing a large number of books, monographs, briefing papers, in-depth reviews of alcohol policy issues, journal papers and policy guides on all manner of alcohol-related iss…	Use/threat of litigation No example provided	Lobbying - meetings and correspondence with legislators/policymakers Lobbying: Coalition & Constituency Building - forming alliance with and mobilising other industry sectors/business/trade organizations, unions/civil society organizations/ consumers/employees/the public Example: In Thailand the AI worked with groups such as the Thai Retail Association, the Hotel Association, the Restaurant Assoc…
Alcohol industry involvement in policymaking: a systematic review	Jim McCambridge, Melissa Mialon & Ben Hawkins	Alcohol industry	2018	Systematic Review	Issue framing "1) policy actor "on themselves as key stakeholders in the policymaking process and partners in tackling alcohol harms"; 2) the policy problem "Plays down the scale of alcohol problems (and thus the need for policy interventions); 3) policy position "pose the whole population approach and specific measures derived from it; argue they are ineffective‘ blunt instruments’ which fail to…			Lobbying; use of third parties - Industry actors seek to be involved in all stages of the policymaking process: 1) adopt multiple organizational forms - for example - "Create novel forms of collective action: use social aspects organizations and ad-hoc campaign groups to give the impression of independence and as additional channels of influence to"; 2) engaging policy actors - long-term relation…
Conflicts of interest in research on electronic cigarettes	Cristina Martínez, and Marcela Fu, Iñaki Galán, Mónica Pérez-Rios, Jose M. Martínez-Sánchez, Maria J. López, Xisca Sureda, Agustín Montes, Esteve Fernández	Tobacco industry	2018	Literature Review		Shaping the evidence base: Industry funding: "Finally, 13.6% of the publications disclosed potential COI: 13.4% with pharmaceutical companies, 3.0% with tobacco companies, and 10.6% with e-cigarette companies."
Tobacco industry data on illicit tobacco trade: a systematic review of existing assessments	Gallagher, Allen W. A.; Evans-Reeves, Karen A.; Hatchard, Jenny L.; Gilmore, Anna B.	Tobacco industry	2019	Systematic Review		Shaping the evidence base: Industry funding: "[Transnational Tobacco Company]-funded estimates on [illicit tobacco trade] were identified as being higher than comparable independent data in 31/35 assessments, although one of these found that industry estimates, while higher in 11 countries than comparable independent estimates, were lower in five other countries. ... In another, a BAT-sponsored w…
Impact of the WHO FCTC over the first decade: a global evidence review prepared for the Impact Assessment Expert Group	Janet Chung-Hall Lorraine Craig Shannon Gravely Natalie Sansone Geoffrey T Fong	Tobacco industry	2019	Narrative Review	CSR "The tobacco industry continues to use strategies that are in violation of Article 5.3 guidelines, including government partnerships,59 60 front groups61–63 and corporate social responsibility activities,64"		Using trade agreements to challenge national policy "the industry has used trade and investment agreements to challenge legislation for plain packaging in Australia and larger health warnings in Uruguay"	Lobbying: public-private partnership "The tobacco industry continues to use strategies that are in violation of Article 5.3 guidelines, including government partnerships,59 60 front groups61–63 and corporate social responsibility activities,64" Developing/promoting alternative solutions Example: The industry has also established ‘Better Regulation Agendas’ to promote their interests and block the…
Why media representations of corporations matter for public health policy: a scoping review	Heide Weishaar, Lori Dorfman, Nicholas Freudenberg, Benjamin Hawkins, Katherine Smith, Oliver Razum & Shona Hilton	Multiple industries	2016	Scoping Review	CSR "As well as direct lobbying to undermine or prevent health regulation that is perceived to impact on profitability, common corporate tactics for achieving policy influence include ‘credibility engineering’ [26], emphasising ‘corporate social responsibility’ (CSR), and positioning corporations as credible societal and political partners in the development and implementation of public health po…			Lobbying: "As well as direct lobbying to undermine or prevent health regulation that is perceived to impact on profitability, common corporate tactics for achieving policy influence include ‘credibility engineering’ [26], emphasising ‘corporate social responsibility’ (CSR), and positioning corporations as credible societal and political partners in the development and implementation of public hea…
Do Sugar-Sweetened Beverages Cause Obesity and Diabetes? Industry and the Manufacture of Scientific Controversy	Dean Schillinger; Jessica Tran; Christina Mangurian; Cristin Kearns	SSB industry	2016	Literature Review		Shaping the evidence base: Industry funding: "Studies funded by the SSB industry were significantly more likely to find no associations than independently funded ones; 26 of 26 negative studies (100%) had funding ties to this industry, whereas only 1 of 34 positive studies (2.9%) had such ties (relative risk, 34.00 [95% CI, 4.93 to 234.47]; P < 0.001)."
The taste of smoke: tobacco industry strategies to prevent the prohibition of additives in tobacco products in Brazil	Oliveira da Silva, Andre Luiz; Bialous, Stella Aguinaga; Duarte Albertassi, Patricia Goncalves; dos Reis Arquete, Daniela Aparecida; Messeder Sebrao Fernandes, Ana Marcia; Moreira, Josino Costa	Tobacco industry	2019	Qualitative Evidence Synthesis		Shaping the evidence base: Industry funding: "In 2011, the Gertulio Vargas Foundation (FGB for the name in Portuguese) published a study, funded by TI and groups linked to the TI (according to the publication -SINDITABACO - Interstate Tobacco Industry Union, FETAG-Federation of Agricultural Workers in Rio Grande do Sul; FETAESC-Federation of Argicultural Workers of the State of Santa Catarina; ST…	Use/threat of litigation: "In September 2013, a Federal Supreme Court injunction suspended the ban on tobacco product additives. The court filing by Brazil's National Confederation of Industries did not question any technical aspects of the resolution. It questioned, instead, the competence of ANVISA to regulate tobacco products' additives. In March 2018, the Supreme Court found in favour of ANVI…	Lobbying: "In November 2010, at COP4, the TI (and related gorups), noting that restrictions on using additives in tobacco products was part of the discussions on the development of guidelines from the implementation of articles 9 and 10 of the FCTC, moved to prevent the adoption of such restrictions, mostly through the International Tobacco Growers Association (ITGA), a TI lobbying tool." Intimid…	Economic Framing - Highlighting economic importance: "The main argument used by the TI to prevent the adoption of the guidelines was that the prohibition of additives would make the production of burley-type tobacco unfeasible. The TI claimed that as burley require the addition of sugars to become palatable, a ban would lead to the loss of income for thousands of workers."
‘Both Sides of the Argument’? A critical review of existing evidence on the illicit trade in tobacco products in Canada	Julia Smith ﻿﻿, Sheryl Thompson, Kelley Lee	Tobacco industry	2019	Literature Review		Shaping the evidence base: Industry funding: "The study finds 42% of the literature reviewed has links to the tobacco industry. These studies provide insufficient methodological detail, present higher estimates of the volume of ITTP (The illicit trade in tobacco products) and attribute the causes to higher rates of tobacco taxation."
Impact of tobacco industry pricing and marketing strategy on brand choice, loyalty and cessation in global south countries: a systematic review	Yuvaraj Krishnamoorthy Marie Gilbert Majella Sharan Murali	Tobacco industry	2020	Systematic Review					Manipulating cost: pricing strategy: "This finding was also observed in the evidence from ITC surveys in Mexico, wherein increased taxation on cigarettes is reflected only on international/premium brands rather than national/discounted branded." Undermining tax policies - absorbing tax increase- TI can absorb significant burden of the excise tax without passing on to its consumers especially econ…
Health Taxes on Tobacco, Alcohol, Food and Drinks in Low- and Middle-Income Countries: A Scoping Review of Policy Content, Actors, Process and Context	Lana M. Elliott Sarah L. Dalglish Stephanie M. Topp	Multiple industries	2020	Scoping Review	CSR "Corporate social responsibility initiatives are also a common industry tactic to seek favourable public positioning. [64 includes ssb and food, tobacco]" Offering voluntary self-regulation - "lack of confidence in the relative advantage of different policy options is also commonly exploited by industry advocates as an opportunity to propose alternative, self-regulatory measures. [SSB, tobacc…	Shaping the evidence base: 1) Industry funding; 2) criticizing/attacking public health evidence "The use of more generalised data however was often criticised by industry and those opposing measures. [SSB+food [24], tobacco] In such instances, the availability of local albeit poorer quality evidence, often favouring or funded by industry, was enough to seed doubt amongst policy-makers, forcing co…	Use/threat of litigation: Example: pursuing trade or legal recourse [SSB]	Lobbying: coalition & constituency buildling - forging ties with elite - fostering and embracing ties to the political and economic elite [tobacco]; Example: As argued by Kaiser et al, [48 sin tax: tobacco, alcohol] these three unidimensional frames foster policy coalitions capable of elevating issues onto the political agenda. This was evidenced in links between multinational corporations, small…	Undermining tax policies - influencing tax structure "Tiered [tax] structures associated with some commodities can reflect industry involvement in weakening measures; ensuring that they are geared towards competitors or smaller fragments of the market.[SSB and tobacco] This has been the case with tobacco in Indonesia, where tiered measures have embedded conditions favourable to industry." Economi…
Cognitive performance effects of nicotine and industry affiliation: a systematic review	Sarah V. Pasetes, Pamela M. Ling and Dorie E. Apollonio	Tobacco industry	2020	Systematic Review	CSR “In 2004, PMI launched ‘Good Agricultural Practices’, and BAT has sponsored the ‘Eliminating Child Labor in Tobacco Growing Foundation’ (ECLT) since 2000 (Lee et al., 2012; Otanez et al., 2006, 2009).”	Hiding industry involvement in research: "Our findings also revealed that authors generally did not disclose their industry affiliations. Only one study in our systematic review reported tobacco industry sponsorship, although review of tobacco industry documents revealed that 10 additional studies had past tobacco industry affiliations."
Transnational tobacco companies and the mechanism of externalization: A realist synthesis	Mlinaric, Martin; Schreuders, Michael; Graen, Laura; Lessenich, Stephan	Tobacco industry	2019	Realist Review	Targeted marketing “To achieve consumption expansion, TTCs target specific populations to create demand by tobacco-specific legal promotional activities, such as indirect marketing strategies (eg., brand stretching) or a high level of direct tobacco advertising and sponsorship (Gilmore et al., 2015; Gilmore and McKee, 2004; Hurt et al., 2012; Lee et al., 2012).”"		Using trade agreements to challenge national policies “The global tobacco market concentration (Collard, 201) and the monopoly of the five TTCs are primarily driven by liberalized trade agreements by which TTCs can invest their capital and power via litigation trials (Gilmore et al., 2015) and take advantage of state incapacity, corruption, and weak governance in LMICs (Bialous and Peeters, 2012;…	Lobbying: Use of third parties: “The [International Tobacco Growers Association (ITGA)], which is funded by the tobacco industry, works as a front voice in the interests of tobacco farming in the International Labor Organization (ILO) and effectively lobbies for the interests of local tobacco farmers in LMICs and HICs (Cavalcante et al., 2017; Gilmore et al., 2015; Otanez et al., 2006, 2009).”	Illicit trade & smuggling: “Illegal channels are also widely used by TTCs, such as BAT in LMICs, since there is strong evidence for long-term involvement in illicit trade and tobacco smuggling (Gilmore and McKee, 2004; MacKenzie et al., 2015; Nakkash and Lee, 2008).” Economic framing: Highlighting economic importance: “A market share of 70-90% (Callard, 2010; Gilmore and McKee, 2004) in domestic …
Similarities Between Alcohol and Tobacco Advertising Exposure and Adolescent Use of Each of These Substances	Michael Weitzman and Lily Lee	Multiple industries	2020	Narrative Review	Targeted marketing "The tobacco industry has a long history of using advertising and promotions to directly target youth, which has persisted despite the 1998 Master Settlement Agreement that placed limitations on cigarette marketing (e.g., use of cartoons, placement of ads in outdoor areas). The Master Settlement Agreement, the Surgeon General’s 2012 Report on Preventing Tobacco Use Among Youth …
Analyzing big tobacco’s global youth marketing strategies and factors influencing smoking initiation by Nigeria youths using the theory of triadic influence	Ukoabasi Isip and John Calvert	Tobacco industry	2020	Mixed Methods Review	Targeted marketing- "tobacco companies still secretly organise smoking initiation parties to recruit young smokers. These are usually carried out through peer-to-peer invitations due to the illegal nature of the activities"	Shaping the evidence base: Industry funding "Industry sponsored market research in Nigeria": no examples provided
How Big Tobacco uses disruptive tactics to deny child rights to be tobacco-free	A. Jones	Tobacco industry	2020	Narrative Review	CSR "In response to criticism over harming children, the industry claims to care about the health and welfare of children and dedicated millions of dollars to promote their role. By funding several foundations including ‘‘Eliminating Child Labour in Tobacco Growing’’ the industry presents itself as responsible and trustworthy."	Shaping the evidence base: Industry funding "Cracks within the tobacco control community over harm reduction has been made worse by an industry funded grants scheme for prioritising harm reduction research"	Use/threat of litigation "In 2012, when Australia became the first country to mandate standardised tobacco packaging, the industry launched a failed multi-million dollar campaign to try and stop the landmark policy from spreading to the rest of the world... [The TI] constructed a wall of opposition with legal and economic threats, anti-nanny state campaigns, fake news and attacks from front group…	Influencing voters and the general public -Media advocacy: "In 2012, when Australia became the first country to mandate standardised tobacco packaging, the industry launched a failed multi-million dollar campaign to try and stop the landmark policy from spreading to the rest of the world... [The TI] constructed a wall of opposition with legal and economic threats, anti-nanny state campaigns, fake…
Conceptualizing the commercial determinants of dietary behavior sassociated with obesity: A systematic review using principles from critical interpretative synthesis	YanainaChavez Ugalde; RussellJago; ZoiToumpakari; MattEgan; StevenCummins; MartinWhite; PaigeHulls; FrankDeVocht	SSB industry	2020	Systematic Review	Issue framing "Practice 1.1 (a): Shaping narrative and debate of health and disease.This was a commonly reported practice which allowed food‐related corporate interests to shift focus away from health and reframe regulatory efforts (e.g., soft drink taxes) as an issue of consumer rights and to highlight these efforts as a restriction to people's freedom of choice." Targeted Marketing: Schools hav…			Lobbying was the most reported practice within influencing the policymaking process strategy. Coalition & constituency building; Public-private partnership: This practice includes philanthropic activities, promoting public–private partnerships and public relationships to recruit supporters and detract opposition Intimidation, incentives & bribery:: Funding key stakeholders/opinion leaders. Giving…	Manipulating cost: pricing strategies: delivering more product for the same amount of money, in turn influencing consumer's purchasing preferences	Exapnding into emerging markets: "Increasing food industry's market share is both an outcome and a driver for commercial profit‐making strategies and practices. Increased corporate growth due to sales and profit‐margins increases corporate power which allows continued market penetration in emerging markets and enables them to take advantage of cheaper production costs while continuously optimizin…
Drink, but don’t drive? The alcohol industry’s involvement in global road safety	Connie Hoe, Niloufer Taber, Sarah Champagne and Abdulgafoor M Bachani	Alcohol industry	2020	Mixed Methods Review	CSR: “The alcohol industry funds, supports and rolls out drink-driving interventions, including educational campaigns, which often advocates for ‘responsible’ drinking, ride shares and/or designated driver programmes." Issue framing "The alcohol industry also develops arguments to frame the issue ofdrink-driving. The identified arguments are as follows: (1) alcohol misuse is an issue of personal …	Shaping the evidence base: industry funding: "Funding research directly or through a third party" Shaping the evidence base: Conducting research itself: "the industry "conducting research itself"		Intimidation, incentives, and bribery: “Technical assistance and other types of incentives, including donations to political campaigns, meals, cars, travel and entertainment" Lobbying: Use of third parties: "Other ways in which the alcohol industry engages in coalition management is through setting up SAPROs and being actively involved in so-called ‘astroturf’ organizations posing as trade groups…
A rapid review of stocking and marketing practices used to sell sugar-sweetened beverages in U.S. food stores	Bailey Houghtaling, Denise Holston, Courtney Szocs, Jerrod Penn, Danyi Qi, and Valise Hedrick	SSB industry	2020	Rapid Review					Manipulating cost: "Other findings noted the affordability of SSB products in general and in comparison with healthier product alternatives."
The political economy of sugar-sweetened beverage taxation in Latin America: lessons from Mexico, Chile and Colombia	Angela Carriedo, Adam D. Koon, Luis Manuel Encarnación, Kelley Lee, Richard Smith & Helen Walls	SSB industry	2021	Qualitative Evidence Synthesis	CSR "Strategic efforts by TNCs to influence policy decisions have been well documented for the food, beverage, alcohol and particularly tobacco industries [30,31,32]. A range of market (economic) and non-market (political) strategies have been employed, including constituency building, whereby relationships with key opinion leaders and policymakers in the community and health organizations are cu…		Use/threat of litigation Using trade agreements to challenge national policies "After the experience with the SSB tax, the National Association of Beverage Producers became A.B. Chile, and hired a former member of parliament and prominent politician to be its representative. Since the implementation of the law, TNCs have filed several lawsuits against the Chilean State challenging the legality of…	Lobbying: "Strategic efforts by TNCs to influence policy decisions have been well documented for the food, beverage, alcohol and particularly tobacco industries [30,31,32]. A range of market (economic) and non-market (political) strategies have been employed, including constituency building, whereby relationships with key opinion leaders and policymakers in the community and health organizations …
